# Supplementary material for: Overexpression of OsCSP41b Enhances Rice Tolerance to Sheath Blight Caused by Rhizoctonia solani
Source: J Fungi (Basel). 2025 Jul 23;11(8):548. doi: 10.3390/jof11080548 (PMC12387978; doi:10.3390/jof11080548)
Supplement: Supplementary file 1 [file jof-11-00548-s001.zip]

Archive with 1 entries (1 files):
- jof-3753982-supplementary.pdf
